# Supplementary material for: An interband cascade laser based heterodyne detector with integrated optical amplifier and local oscillator
Source: Nanophotonics. 2024 Feb 5;13(10):1759–64. doi: 10.1515/nanoph-2023-0762 (PMC11052533; doi:10.1515/nanoph-2023-0762)
Supplement: Supplementary file 1 — Supplementary Material Details [file j_nanoph-2023-0762_suppl_001.zip]

Archive with 2 entries (2 files):
- main.tex
- fig_1_supp.pdf
