# Supplementary material for: An interband cascade laser based heterodyne detector with integrated optical amplifier and local oscillator
Source: Nanophotonics. 2024 Feb 5;13(10):1759–64. doi: 10.1515/nanoph-2023-0762 (PMC11052533; doi:10.1515/nanoph-2023-0762)
Supplement: Supplementary file 1 — Supplementary Material Details [file j_nanoph-2023-0762_suppl_001.zip › main.tex]

\documentclass[ieee,apl,reprint,amsmath,amssymb,amsfonts, floatfix, showpacs,intlimits,superscriptaddress]{revtex4-2}
\usepackage{amsmath}
\usepackage[amssymb]{SIunits}
\usepackage{url}
\usepackage{graphicx}
\usepackage{color}
\usepackage{soul}
\usepackage{hyperref}
\usepackage{mathtools}
\usepackage{rotating}
\usepackage{units}
\newcommand{\electron}{\text{e}}
\DeclarePairedDelimiter\abs{\lvert}{\rvert}%
\usepackage{lipsum}
\usepackage{relsize} 
\usepackage{nicefrac}
\usepackage{float}
\newcommand{\todo}[1]{{\sethlcolor{cyan}\hl{#1}}}
\DeclareMathOperator{\im}{Im}
\DeclareMathOperator{\re}{Re}


\begin{document}
\title{\huge{Supplementary Information: An interband cascade laser based heterodyne detector with integrated optical amplifier and local oscillator}\\\vspace{0.5em}}
\author{Sandro~\surname{Dal Cin}}\thanks{sandro.cin@tuwien.ac.at}
\author{Andreas~\surname{Windischhofer}}
\author{Florian~\surname{Pilat}}
\author{Michael~\surname{Leskowschek}}
\author{Vito~F.~\surname{Pecile}}
\author{Mauro~\surname{David}}
\author{Maximilian~\surname{Beiser}}
\author{Robert~\surname{Weih}}
\author{Johannes~\surname{Koeth}}
\author{Georg~\surname{Marschick}}
\author{Borislav~\surname{Hinkov}}
\author{Gottfried~\surname{Strasser}}
\author{Oliver~H.~\surname{Heckl}}
\author{Benedikt~\surname{Schwarz}}\thanks{benedikt.schwarz@tuwien.ac.at}\maketitle


\begin{figure*}[h]
	\includegraphics[width = 1.0\textwidth]{fig_1_supp.pdf}
	\caption{\textbf{Supplemental Figure 1:} (a) Heterodyne beating between the externally injected single-mode laser and the on-chip racetrack signal recorded up to a frequency of 30GHz on a spectrum analyzer. The black trace represents the background signal and the red trace the beating signal. The bias of the detector section was set to -0.2\,V. The beating signal is well established above the noise floor up to a frequency of 20\,GHz. (b) Heterodyne Beating recorded for a detector section bias of -2.0V. For increasing negaitve bias, the beating signal is only pronounced above background noise levels up to a frequency of 15\,GHz. Both results were obtained by using the spectrum analyzer Max-Hold setting and tuning the temperature of the single-mode laser in order to sweep the resulting beating signal position.} 
	\label{fig1}
\end{figure*}

\end{document}
